# Supplementary material for: Performance of the Risk Scores for Predicting In-Hospital Mortality in Patients with Acute Coronary Syndrome in a Chinese Cohort
Source: Rev Cardiovasc Med. 2023 Dec 19;24(12):356. doi: 10.31083/j.rcm2412356 (PMC11272866; doi:10.31083/j.rcm2412356)
Supplement: Supplementary file 1 [file 2153-8174-24-12-356-s1.zip]

Archive with 1 entries (1 files):
- 2153-8174-24-12-356-s1.pdf
